# Supplementary material for: Atypical Bacilliredoxin AbxC Plays a Role in Responding to Oxidative Stress in Radiation-Resistant Bacterium Deinococcus radiodurans
Source: Antioxidants (Basel). 2021 Jul 20;10(7):1148. doi: 10.3390/antiox10071148 (PMC8301015; doi:10.3390/antiox10071148)
Supplement: Supplementary file 1 [file antioxidants-10-01148-s001.zip]

Archive with 1 entries (1 files):
- antioxidants-1278152-supplementary.pdf
